# Supplementary material for: SpaceXray: Feasibility and Diagnostic Capabilities of On-Orbit Medical Radiography
Source: Radiology. 2026 Jul 14;320(1):e260258. doi: 10.1148/radiol.260258 (PMC13421204; doi:10.1148/radiol.260258)
Supplement: Conflicts of Interest [file radiol260258coi.zip]

Archive with 12 entries (12 files):
- 574340119_105740757_1775485896239.pdf
- 574340120_82260363_1777177921816.pdf
- 574340121_105741639_1775699455150.pdf
- 574340123_143591828_1775487267215.pdf
- 574340124_105741694_1776254031157.pdf
- 574340125_105741673_1775483919244.pdf
- 574340126_145176053_1775668093351.pdf
- 574340132_145176131_1775604006652.pdf
- 574340138_145176235_1775927014418.pdf
- 579660387_145174116_1779899036092.pdf
- 579660405_145175874_1779912962891.pdf
- 579660408_145175935_1779121518275.pdf
